# Supplementary material for: Isotopic Radiolabeling of Crizotinib with Fluorine-18 for In Vivo Pet Imaging
Source: Pharmaceuticals (Basel). 2022 Dec 15;15(12):1568. doi: 10.3390/ph15121568 (PMC9782192; doi:10.3390/ph15121568)
Supplement: Supplementary file 1 [file pharmaceuticals-15-01568-s001.zip]

Archive with 1 entries (1 files):
- pharmaceuticals-2071597-supplementary.pdf
